# Supplementary material for: Performance evaluation of the Pima™ point-of-care CD4 analyser using capillary blood sampling in field tests in South Africa
Source: J Int AIDS Soc. 2012 Jan 30;15:3. doi: 10.1186/1758-2652-15-3 (PMC3310849; doi:10.1186/1758-2652-15-3)
Supplement: Additional file 1 — Review of relevant peer-reviewed literature of related Pima™ studies and other comparative technologies. The table contains data taken from recent peer-reviewed publications where Pima™ is compared to various predicate or alternative CD4 methodologies. Here, although in many instances mean bias between compared technologies is relatively small and acceptable, it is important to point out that these bias values are frequently not quoted in the context of actual method agreement. Here, attention is specifically drawn to the ranges of the 'limits of agreement' of the BA mean bias, which reflect the actual variation of differences noted between the technologies compared and give an idea of the precision of the methodology or new analyser tested in relation to that of the reference predicate method. For ease of comparison between studies, results have therefore been categorised into three groups according to the range of the Bland Altman limits of agreement. i.e., where the range is narrow and acceptable, and falls below 200 cells/mm3 (highlighted in blue), those studies that reveal greater than 200 cells/mm3 but less than 300 cells/mm3 limits (highlighted in grey), and those studies that show very wide limits of agreement, greater than 300 cells/mm3 (highlighted in red) and where corresponding %SIM %CV is shown to exceed 10%). Of note especially, is that the laboratory-based cluster within the group that show narrow BA limits of agreement, i.e., limits of agreement less than 200 cells/mm3. [file 1758-2652-15-3-S1.XLSX]

## Sheet: literature review
Recent Pima publications of comparison of against reference flow cytometry evaluations against alternative CD4 technologies						Missing fields indicate no data available from publication
Related Pima publications	Reference method	N samples tested	Range of samples tested in cells/mm3 of reference method	Bland-Altman bias	95% CI bias (95% CI range)	95% limits of agreement	Range of limits of agreement excellent method agreement (LOA) range <200 cells/mm3, acceptable agreement <300 cells/mm3, imprecise method agreement LOA >300cells/mm3	Misclassification (where opportunity missed for ART)	%SIM	%SIM CV, *calculated SD/mean
				(cells/mm3)	(cells/mm3)	(cells/mm3)		(<350cells/mm3)
PIMA Zimbabwe1	FACSCalibur TriTest vs. (i) Overall (CB lab and nurses combined)	165	0-1200	7.6	-6.6 to 21.8	-173.8 to 189	362.8	6.7%
	FACSCalibur TriTest vs.(ii) Pima: CB pipetted into cartridges by lab staff	81		-3.1	-29 to 19.8	-205.9 to 199.7	405.6
	FACSCalibur TriTest vs.(iii) Pima in PHC: CB with FP by Nurses	84		18	0.6 to 35.3	-138.7 to 174.6	313.3
PIMA Mozambique2	FACSCalibur SP (details not supplied) vs. (i) Pima in PHC: CB with FP by Nurses	135		-52.8	-70 to -35.6	-250.9 to 145.2	396.1	17.0%
	FACSCalibur SP (details not supplied) vs. (ii) Pima: 50µl CB pipetted into cartridges by Lab staff	140		-62.3	-75.9 to -48.8	-221.4 to 96.7	318.1	2.1%
	FACSCalibur SP (details not supplied) vs. (iii) PIMA (capillary) vs PIMA (venous)	135		-9	-22.9 to 4.9	-169.2 to 151.2	320.4
	(iv) PIMA (capillary) vs PIMA (capillary)	103		-6.2	-21.6 to 9.1	-159.9 to 147.4	307.3
PIMA Thailand3	FACScan (DP TriTest) vs. Pima (venous blood)	203	4-2041	-44		-179.7 to 91.6	271.3	6.4%
	FACSCount vs. Pima (venous blood)	203		-54.2		-190.9 to 82.5	273.4
PIMA Senegal4	FACSCount vs PIMA (venous blood)	199	Median(IQR) 591(324-923)	-78		-327 to 171	498	4%	94.9 ± 10.00	10.6*
	FACSCount vs PIMA (fingerprick)	95		-39		-258 to 179	437	5.3%	97.2 ± 18	18.5*
PIMA, this study, South Africa5	(i) PLG CD4 vs. PIMA EDTA venous blood	100	3-1332	-17.3	-24.6 to -10.03	-89.4 to 54.7	144.1		98.17 ± 4.57	4.7
	(ii) PLG CD4 vs. PIMA CB by nurse in ANC	77	32-1167	-37.9	-78.3 to 2.87	-389.1 to 309.8	698.9		98.7 ± 23.02	23.3
	(iii) PLG CD4vs. PIMA by multiple nurses in PHC HCT clinic: rural location	96	2-1871	-105.7	60.1 to 151.4	-336.0 to 547.0	883	31.3%	114.8 ± 32.6	28.4
	(iv) PLG CD4 vs. PIMA by 2 nurses in PHC HCT clinic: inner city location: Sarsedt lancet	87	2-1604	8.9	-14.9 to 32.8	-211.1 to 229.0	440.1		101.4± 10.1	10
	(v)PLG CD4 vs. PIMA by 2 nurses in PHC HCT clinic: inner city location: Caralet Blue lancet	52	3-966	-11.2	-30.5 to 8.1	-147.0 to 124.6	271.6		98.6 ± 11.2	11.3
Recent Comparative reference flow cytometry evaluations against alternative CD4 technologies
FACSCount Thailand6	BDS FACSCan/ TriTEST vs. Standard FACSCount	149	6-1154 (410.68)	15.6	NR	-56.0 to +87.2	143.2		99.48	2.75
	BDS FACSCan/ TriTEST vs. NewFACSCount	149		20.1	NR	-57.9 to 98.1	156		98.2	5.28
SP PLG South Africa7	SP PLG CD4 vs. SP CD8/4/45/3	1181	12-796 (225.7)	0.018	-0.53 to 0.57	-18.9 to 19.0	37.9
	SP CD8/4/45/3 vs. DP CD8/4/45/3	1143		-7.13	-9.13 to -5.13	-74.9 to 60.5	135.4
PLG Caribbean8	CD3/4/8/45 Cytostat vs. CD45/4	153	4-1285	-32.7		-151.3 to 86.0	237.3
CyFlow, Thailand9	TruCOUNT vs. CyFlow		0-1526	-69.1		-225.7 to 87.5	312.5
	FACSCount vs. CyFlow			-40.0		-165.1 to 85.1	250
CD45 gating10	Cytoron (Ortho Trio) vs. CD45+ gating	93	0 - >500	8	+5 - 11	-29 to 46	75
	TruCountvs. CD45+ gating			-10	-20 - 0.0	-118 to 98	216
Auto40, Senegal11	FACSCont vs. Auto 40/ Easy MoAB	170	443 (241 - 776) (median (IQR)	4.3		-111.2 to 119.8	231		91±12.7	14
Comparative alternative CD4 evaluations
Karcher et al12	DP flow vs Cytosphere	131		-1.4	-34.1 to 31.3	-372 to 369	741
	DP flow vs SP volumetric CyFlow	128		92	-65.1 to 120.4	-217 to 402	619
1	Mtapuri-Zinyowera S, Chideme M, Mangwanya D, Mugurungi O, Gudukeya S, Hatzold K, Mangwiro A, Bhattacharya G, Lehe J, Peter T: Evaluation of the PIMA point-of-care CD4 analyzer in VCT clinics in Zimbabwe. J Acquir Immune Defic Syndr 2010, 55:1-7.
2	Jani IV, Sitoe NE, Chongo PL, Alfai ER, Quevedo JI, Tobaiwa O, Lehe JD, Peter TF: Accurate CD4 T-cell enumeration and antiretroviral drug toxicity monitoring in primary healthcare clinics using point-of-care testing. AIDS 2011, 25:807-812.
3	Sukapirom K, Onlamoon N, Thepthai C, Polsrila K, Tassaneetrithep B, Pattanapanyasat K: Performance Evaluation of the Alere PIMA CD4 Test for Monitoring HIV-Infected Individuals in Resource-Constrained Settings. J Acquir Immune Defic Syndr 2011, 58:141-147.
4	Diaw PA, Daneau G, Coly AZ, Ndiaye BP, Wade D, Camra M, Mboup S, Kestens L, Dieye TN: Multi-site evaluation of a point-of-care CD4 instrument for CD4+ T-cell enumeration using venous and finger prock blod: the PIMA CD4. J AIDS 2011, In Press.
5	Glencross D, Coetzee LM, Faal M, Masango M, Venter WDF, Stevens WS, Osih R: Quality of capillary blood sampling negatively impacts precision and accuracy of point of care CD4 analysers like Pima™ during field testing, and demands absolute diligence and stringency of sampling technique. This volume.
6	Pattanapanyasat K, Sukapirom K, Kowawisatsut L, Thepthai C: New BD FACSCount CD4 reagent system for simultaneous enumeration of percent and absolute CD4 T-lymphocytes in HIV-1-infected pediatric patients. Cytometry B Clin Cytom 2008, 74 Suppl 1:S98-106.
7	Glencross DK, Janossy G, Coetzee LM, Lawrie D, Aggett HM, Scott LE, Sanne I, McIntyre JA, Stevens W: Large-scale affordable PanLeucogated CD4+ testing with proactive internal and external quality assessment: in support of the South African national comprehensive care, treatment and management programme for HIV and AIDS. Cytometry B Clin Cytom 2008, 74 Suppl 1:S40-51.
8	Sippy-Chatrani N, Marshall S, Branch S, Carmichael-Simmons K, Landis RC, Abayomi A: Performance of the Panleucogating protocol for CD4+ T cell enumeration in an HIV dedicated laboratory facility in Barbados. Cytometry B Clin Cytom 2008, 74 Suppl 1:S65-68.
9	Pattanapanyasat K, Lerdwana S, Noulsri E, Chaowanachan T, Wasinrapee P, Sakulploy N, Pobkeeree V, Suksripanich O, Thanprasertsuk S, Spira TJ, et al: Evaluation of a new single-parameter volumetric flow cytometer (CyFlow(green)) for enumeration of absolute CD4+ T lymphocytes in human immunodeficiency virus type 1-infected Thai patients. Clin Diagn Lab Immunol 2005, 12:1416-1424.
10	Janossy G, Jani IV, Bradley NJ, Bikoue A, Pitfield T, Glencross DK: Affordable CD4(+)-T-cell counting by flow cytometry: CD45 gating for volumetric analysis. Clin Diagn Lab Immunol 2002, 9:1085-1094.
11	Dieye TN, Diaw PA, Daneau G, Wade D, Sylla Niang M, Camara M, Diallo AA, Toure Kane C, Diop Ndiaye H, Mbengue B, et al: Evaluation of a flow cytometry method for CD4 T cell enumeration based on volumetric primary CD4 gating using thermoresistant reagents. J Immunol Methods 2011, 372:7-13.
12	Karcher H, Bohning D, Downing R, Mashate S, Harms G: Comparison of two alternative methods for CD4+ T-cell determination (Coulter manual CD4 count and CyFlow) against standard dual platform flow cytometry in Uganda. Cytometry B Clin Cytom 2006, 70:163-169.
